# Supplementary material for: Paleo-proteomic analysis of Iron Age dental calculus provides direct evidence of Scythian reliance on ruminant dairy
Source: PLoS One. 2026 Jan 21;21(1):e0339464. doi: 10.1371/journal.pone.0339464 (PMC12822928; doi:10.1371/journal.pone.0339464)
Supplement: S2 File — (XLSX) [file pone.0339464.s002.xlsx]

## Sheet: S1 - sample information
Supplementary Table 1: Sample information (from Ventresca Miller et al., 2019 and 2021)
Sample number	Site	Subsite	Grave	Individual	# individual	Age estimation	Sex	Tooth sample	Replicated samples
104	Bilsk	Pereschepino	K-22	2 of 4	1	45 - 55 yrs	M	Upper left M1	-
107	Bilsk	Pereschepino	K-22	4 of 4	3	12 - 18 yrs	Indet.	Upper left M1	-
111	Bilsk	Pereschepino	K-15	2 of 2	4	12 - 18 yrs	Indet.	Upper left M1	-
121	Bilsk	Pereschepino	K-21	1 of 2	5	7 - 11 yrs	Indet.	Upper right M1	-
129	Bilsk	Pereschepino	K-23	1 of 2	7	35 - 50 yrs	M	RM^1	-
135	Bilsk	Cemetery B	K-4	1 of 3	_	~35 y (24-55 Suchey Brooks)	M	Upper M3	-
138	Bilsk	Cemetery B	K-4	2 of 3	9	>15 yrs	M?	Upper right M2	-
143	Bilsk	Tsarina	Ash mound 1 altar 2	1 of 3	13	>40 yrs	M	Upper right M3	-
144	Bilsk	Tsarina	Ash mound 1 altar 2	1 of 3	13	>40 yrs	M	Upper left M1	-
147	Bilsk	Cemetery B	K-3	1 of 1	11	30 - 35 yrs	ind.	?	-
151	Bilsk	Marchenki 8th Field	Kurgan-2	Indiv. 0 of 2	18	>45 yrs	M	Upper right M1	-
152	Bilsk	Marchenki 8th Field	Kurgan-2	Indiv. 0 of 2	18	>45 yrs	M	Upper right M2	-
157	Bilsk	Tsarina	Ash mound 3, square A-2, sht. 3	1 of 1	14	20 - 35 yrs	M	Lower left M1	-
158	Bilsk	Tsarina	Ash mound 3, square A-2, sht. 3	1 of 1	14	20 - 35 yrs	M	Lower left M3	-
163	Bilsk	Tsarina	ash mound 3, A-24, Altar	_	_	24-30y	F	Upper left M3	-
166	Bilsk	Tsarina	Altar skeleton 1		17	20 - 24 yrs	F?	Upper right M1	-
172	Bilsk	Tsarina	Ash mound 1, square L-02, Shtyke 3	1 of 1	12	6 - 10 yrs	-	Upper left M1	-
174	Mamai-Gora	-	K-110, grave 2	1 of 1	32	17 - 40 yrs	M	Right 3M	-
176	Mamai-Gora	-	K-110, grave 2	1 of 1	32	17 - 40 yrs	M	Right 1st M	-
178	Bilsk	Osnyagi 3rd Field	K1, Sq. T-5, 0.9-1.2m	1 of 1	19	>45 yrs	M	Upper right M1	-
179	Bilsk	Osnyagi 3rd Field	K1, Sq. T-5, 0.9-1.2m	1 of 1	19	>45 yrs	M	Upper right M2	-
181	Bilsk	Marchenki 9th Field	K1, N. 2, Sq. IK-18, 1.2 m	2 of 2	20	> 45 yrs	Ind.	Upper right M1	-
182	Bilsk	Marchenki 9th Field	K1, N. 2, Sq. IK-18, 1.2 m	2 of 2	20	> 45 yrs	Ind.	Upper right M2	-
185	Mamai-Gora	-	K-114, grave 3	1 of 1	33	20 - 35 yrs	M	Upper left M1	-
186	Mamai-Gora	-	K-114, grave 3	1 of 1	33	20 - 35 yrs	M	Upper left M3	-
188	Mamai-Gora	-	K-106, grave 1	1 of 1	34	40 - 50 yrs	M	deciduous 2nd Molar L lower	-
189	Mamai-Gora	-	K-106, grave 1	1 of 1	34	40 - 50 yrs	M	Lower left M2	-
192	Mamai-Gora	-	K-109	1 of 1	35	30 - 45 yrs	F	Lower right M1	-
195	Mamai-Gora	-	K-103, grave 1	1 of 1	36	24 - 30 yrs	F	LMv2, occipital	-
200	Mamai-Gora	-	K-160, grave 1	2 of 2	38	21 - 35 yrs	M	Lower left M1	-
201	Mamai-Gora	-	K-160, grave 1	2 of 2	38	21 - 35 yrs	M	Lower left M3	R201
203	Mamai-Gora	-	K-160, grave 2	1 of 1	?	15 - 23 yrs	F	R M1 lower	-
204	Mamai-Gora	-	K-160, grave 2	1 of 1	?	15 - 23 yrs	F	R M3 lower	-
206	Mamai-Gora	-	K-63, grave 1	1 of 1	40	>35 yrs	M	Upper right M1	R206
207	Mamai-Gora	-	K-63, grave 1	1 of 1	40	>35 yrs	M	Upper right M2	R207
209	Mamai-Gora	-	K-20, grave 2	1 of 1	41	30 - 40 yrs	M	Upper left M1	R209
210	Mamai-Gora	-	K-20, grave 2	1 of 1	41	30 - 40 yrs	M	Upper left M3	-
213	Mamai-Gora	-	K.128, grave 1	1 of 1	42	20 - 40 yrs	M	Lower right M1	R213
214	Mamai-Gora	-	K.128, grave 1	1 of 1	42	20 - 40 yrs	M	Lower right M3	-
216	Mamai-Gora	-	K-82, grave 2	1 of 1	43	35 - 45 yrs	F	Lower right M1	-
217	Mamai-Gora	-	K-82, grave 2	1 of 1	43	35 - 45 yrs	F	Lower right M2	-
220	Mamai-Gora	-	K-58, grave 2	1 of 1	44	40 - 50 yrs	M	?	-
221	Mamai-Gora	-	K-58, grave 2	1 of 1	44	40 - 50 yrs	M	?	-

## Sheet: S2 -extraction and measurement
Supplementary Table 2: Extraction and measurement of samples
Sample number *	Site *	Subsite *	Related DC samples	Dental calculus analyzed in mg	Measurement on LC-MS/MS
104	Bilsk	Pereschepino	-	1	QExactiveHF
107	Bilsk	Pereschepino	-	1	Exploris
111	Bilsk	Pereschepino	-	1	QExactiveHF
121	Bilsk	Pereschepino	-	1	QExactiveHF
129	Bilsk	Pereschepino	-	1	QExactiveHF
135	Bilsk	Cemetery B	-	1	QExactiveHF
138	Bilsk	Cemetery B	-	1	Exploris
143	Bilsk	Tsarina	144	1	Exploris
144	Bilsk	Tsarina	143	1	QExactiveHF
147	Bilsk	Cemetery B	-	1	Exploris
151	Bilsk	Marchenki 8th Field	152	3	Exploris
152	Bilsk	Marchenki 8th Field	151	1	QExactiveHF
157	Bilsk	Tsarina	158	1	Exploris
158	Bilsk	Tsarina	157	1	Exploris
163	Bilsk	Tsarina	-	1	QExactiveHF
166	Bilsk	Tsarina	-	1	QExactiveHF
172	Bilsk	Tsarina	-	1	Exploris
174	Mamai-Gora	-	176	2	Exploris
176	Mamai-Gora	-	174	3	QExactiveHF
178	Bilsk	Osnyagi 3rd Field	179	1	Exploris
179	Bilsk	Osnyagi 3rd Field	178	1	QExactiveHF
181	Bilsk	Marchenki 9th Field	182	5	QExactiveHF
182	Bilsk	Marchenki 9th Field	181	13	Exploris
185	Mamai-Gora	-	186	3	Exploris
186	Mamai-Gora	-	185	3	QExactiveHF
188	Mamai-Gora	-	189	3	QExactiveHF
189	Mamai-Gora	-	188	4	QExactiveHF
192	Mamai-Gora	-	-	4	Exploris
195	Mamai-Gora	-	-	3?	Exploris
200	Mamai-Gora	-	201, R201	3	Exploris
201	Mamai-Gora	-	200, R201	3	QExactiveHF
R201	Mamai-Gora	-	201, 200	1	Exploris
203	Mamai-Gora	-	204	1	Exploris
204	Mamai-Gora	-	203	10	Exploris
206	Mamai-Gora	-	R206, 207, R207	3	QExactiveHF
R206	Mamai-Gora	-	206, 207, R207	10	Exploris
207	Mamai-Gora	-	206, R206, R207	1	QExactiveHF
R207	Mamai-Gora	-	206, R206, 207	10	Exploris
209	Mamai-Gora	-	R209, 210	1	QExactiveHF
R209	Mamai-Gora	-	209, 210	12	Exploris
210	Mamai-Gora	-	209, R209	1	Exploris
213	Mamai-Gora	-	R213,214	2	QExactiveHF
R213	Mamai-Gora	-	213,214	15	Exploris
214	Mamai-Gora	-	213,R213	1	Exploris
216	Mamai-Gora	-	217	5	Exploris
217	Mamai-Gora	-	216	10	Exploris
220	Mamai-Gora	-	221	12	QExactiveHF
221	Mamai-Gora	-	220	2	Exploris
EXB1	_	_	-	Blank	QExactiveHF
EXB2	_	_	-	Blank	QExactiveHF
EXB3	_	_	-	Blank	QExactiveHF
EXB4	_	_	-	Blank	Exploris
EXB5	_	_	-	Blank	Exploris
EXBL	_	_	-	Blank	Exploris
* = Ventresca Miller et al., 2019, 2021

## Sheet: S3 - oral signature assessment
Supplementary Table 3: Oral signature assessment
		FDR		total count		common (cc) and lab contaminant (lc) counts					oral microbiome (om) and salivary protein (sp) counts					oral signature score
Sample name	Full individual?	protein	peptide	protein	PSMs	# cc protein	# cc PSMs	# lc protein	# lc PSMs	# contaminant PSMs total	# om protein	# om PSMs	# sp protein	# sp PSMs	# oral PSMs total	oral PSMs/(oral PSMs + contaminant PSMs)	min-max normalized value
104	yes	0.88	0.25	1210	1635	10	2333	3	79	2412	5	195	11	139	334	0.121631	0.212925
107	yes	0	0	1311	2181	15	3668	4	86	3754	0	0	9	40	40	0.010543	0.0184563
111	yes	5.11	1.62	-	-	-	-	-	-	-	-	-	-	-	-	-	-
121	yes	0	0	64	434	6	203	4	28	231	0	0	0	0	0	0	0
135	yes	1.67	0.43	62	463	6	109	3	104	213	3	27	7	96	123	0.366071	0.640836
129	yes	5.56	2.11	-	-	-	-	-	-	-	-	-	-	-	-	-	-
138	yes	0	0	1022	1470	13	2179	3	94	2273	2	9	9	76	85	0.0360475	0.0631039
143	no	0	0	308	1684	7	356	3	98	454	5	284	13	174	458	0.502193	0.879128
144	no	0	0	17	135	4	67	3	46	113	0	0	0	0	0	0	0
147	yes	3.21	0.98	162	1034	6	96	3	177	273	4	77	9	278	355	0.565287	0.989578
151	no	1.53	0.55	266	1634	10	464	3	134	598	5	198	13	236	434	0.420543	0.736192
152	no	2.4	0.7	129	862	9	309	3	116	425	3	73	12	143	216	0.336973	0.589898
157	no	1.06	0.44	1131	1374	12	1805	3	144	1949	4	61	10	216	277	0.124438	0.217839
158	no	0.88	0.22	116	903	7	311	3	113	424	3	38	8	161	199	0.319422	0.559173
163	yes	0	0	50	526	5	362	3	67	429	0	0	3	7	7	0.016055	0.0281056
166	yes	5	1.11	22	183	6	92	2	49	141	0	0	2	9	9	0.06	0.105035
172	yes	0	0	179	3553	14	2599	2	98	2697	0	0	6	37	37	0.0135333	0.0236911
174	no	0.88	0.23	343	2629	13	1311	3	136	1447	5	119	14	127	246	0.145304	0.254366
176	no	1.11	0.27	92	743	10	483	3	33	516	0	0	3	8	8	0.0152672	0.0267264
178	no	0	0	51	503	8	333	3	82	415	2	5	4	13	18	0.0415704	0.0727723
179	no	1.96	0.33	53	614	7	384	5	85	469	0	0	5	35	35	0.0694444	0.121568
181	no	1.67	0.51	123	791	5	91	5	129	220	3	52	9	134	186	0.458128	0.801989
182	no	0	0	225	1187	5	204	3	73	277	6	164	11	202	366	0.569207	0.996441
185	no	1.91	0.71	214	1275	8	288	3	138	426	4	110	9	184	294	0.408333	0.714819
186	no	2.86	0.6	73	675	7	174	3	205	379	3	25	10	244	269	0.415123	0.726706
188	no	2.34	0.16	132	4319	13	4465	3	36	4501	0	0	7	58	58	0.0127221	0.022271
189	no	0	0	30	485	7	421	2	21	442	0	0	0	0	0	0	0
192	yes	0.76	0.23	265	1760	10	543	3	100	643	7	192	12	212	404	0.385864	0.675485
195	yes	0.66	0.15	153	1331	9	856	3	93	949	0	0	5	11	11	0.0114583	0.0200587
200	no	2.7	1.03	229	1278	8	256	3	101	357	5	117	9	186	303	0.459091	0.803674
201	no	5.93	0.97	-	-	-	-	-	-	-	-	-	-	-	-	-	-
R201	no	0.93	0.13	110	1517	9	874	4	236	1110	0	0	9	75	75	0.0632911	0.110796
203	no	0	0	333	2052	10	692	3	115	807	6	484	11	134	618	0.433684	0.759198
204	no	1.1	0.16	184	2443	13	1236	3	433	1669	0	0	7	178	178	0.0963725	0.168708
206	no	0	0	87	1444	10	1003	3	94	1097	2	36	6	66	102	0.0850709	0.148923
R206	no	2.61	0.31	158	2581	13	1655	3	407	2062	0	0	10	195	195	0.0863979	0.151246
207	no	0	0	91	880	10	647	2	41	688	3	33	4	11	44	0.0601093	0.105226
R207	no	0	0	66	721	8	364	3	77	441	0	0	4	26	26	0.0556745	0.0974626
209	no	1.25	0.22	82	908	11	672	3	65	737	1	7	6	28	35	0.0453368	0.0793656
R209	no	0	0	125	1502	10	1056	3	124	1180	0	0	5	39	39	0.0319934	0.056007
210	no	0	0	112	1158	13	713	3	117	830	3	20	11	95	115	0.121693	0.213033
213	no	0	0	47	573	7	359	5	101	460	0	0	4	10	10	0.0212766	0.0372463
R213	no	0	0	74	986	8	503	3	162	665	0	0	5	70	70	0.0952381	0.166722
214	no	0.71	0.12	142	1675	10	1016	3	190	1206	2	12	13	153	165	0.12035	0.210682
216	no	1.16	0.45	262	1566	9	364	3	109	473	5	169	12	267	436	0.479648	0.839661
217	no	3.18	1.17	228	1300	6	190	3	135	325	5	176	12	257	433	0.57124	1
220	no	1.15	0.55	177	909	11	293	3	44	337	5	230	9	64	294	0.465927	0.815641
221	no	0.97	0.34	314	1770	10	443	3	122	565	6	126	12	176	302	0.348328	0.609774
151-152	yes	3.76	1.16	360	2695	11	779	3	250	1029	6	307	13	383	690	0.401396	0.702675
181-182	yes	2.1	0.7	341	2159	5	298	5	209	507	6	248	13	343	591	0.538251	0.942251
185-186	yes	2.32	0.83	266	2056	9	467	3	343	810	4	131	10	429	560	0.408759	0.715564
216-217	yes	7.72	2.58	-	-	-	-	-	-	-	-	-	-	-	-	-	-
220-221	yes	1.68	0.62	484	2901	12	761	3	167	928	6	379	13	245	624	0.402062	0.70384
EXB1	blank	0	0	45	45	1	45	2	42	87	0	0	1	2	2	0.0224719	0.0393388
EXB2	blank	0	0	83	83	1	83	2	82	165	0	0	0	0	0	0	0
EXB3	blank	0	0	41	53	2	66	2	39	105	0	0	0	0	0	0	0
EXB4	blank	0	0	80	99	5	139	1	31	170	0	0	0	0	0	0	0
EXB5	blank	0	0	131	160	5	260	1	49	309	1	2	0	0	2	0.00643087	0.0112577
EXBL	blank	0	0	9	117	5	32	2	82	114	0	0	0	0	0	0	0

## Sheet: S4 - dietary PSMs
Supplementary Table 4: Dietary peptide spectrum matches (PSMs)
Sample ID	Site	Subsite	Protein FDR	Peptide FDR	# of PSM	m/z value	Charge	Missed cleavages	PSM Mascot score	Mascot E-value	Peptide sequence	Variable modification	Position of variable modification	Protein ID	BLAST ID	Spectral angle Pearson score	Included in study (yes/no)	Notes
135	Bilsk	Cemetery B	1.67	0.43	-	-	-	-	-	-	-	-	-	-	-	-	yes	-
143	Bilsk	Tsarina	0	0	1	475.273	2	0	42.8	0.0036	IIVTQTMK	Oxidation (M)	0.00000020.0	Beta-lactoglobulin	unspecific	-	yes	-
					2	597.342	2	1	36.28	0.001	VLVLDTDYKK	NA	NA	Beta-lactoglobulin	Pecora	0.67	no	Failed Pearson score threshold of >=0.7 (PSM without oxidation)
					3	623.295	2	0	45.46	0.0011	TPEVDNEALEK	Deamidated (NQ)	0.00000100000.0	Beta-lactoglobulin	Bovinae/Ovis	-	yes	-
					4	807.393	2	0	68.52	3.8e-07	LAFNPTQLEGQCHV	NA	NA	Beta-lactoglobulin	Caprinae	-	yes	-
					5	545.602	3	1	42.32	0.00011	TPEVDNEALEKFDK	NA	NA	Beta-lactoglobulin	Ovis	-	yes	-
					6	818.389	2	1	86.4	7.9e-09	TPEVDNEALEKFDK	Deamidated (NQ)	0.00000100000000.0	Beta-lactoglobulin	Bovinae/Ovis	-	yes	-
					7	545.929	3	1	52.61	1.2e-05	TPEVDNEALEKFDK	Deamidated (NQ)	0.00000100000000.0	Beta-lactoglobulin	Bovinae/Ovis	-	yes	-
					8	545.93	3	1	71.24	2.1e-07	TPEVDNEALEKFDK	Deamidated (NQ)	0.00000100000000.0	Beta-lactoglobulin	Bovinae/Ovis	-	yes	-
					9	649.675	3	2	23.63	0.0061	TPEVDNEALEKFDKALK	NA	NA	Beta-lactoglobulin	Ovis	0.98	yes	Passed Pearson score threshold of >=0.7 (PSM without oxidation)
					10	487.753	4	2	35.4	0.00061	TPEVDNEALEKFDKALK	Deamidated (NQ)	0.00000100000000000.0	Beta-lactoglobulin	Bovinae/Ovis	0.82	yes	Passed Pearson score threshold of >=0.7 (PSM without oxidation)
					11	692.802	2	0	47.89	7.1e-05	TQMVDEEIMEK	2 Oxidation (M)	0.00200000200.0	Beta-lactoglobulin 1	Equus	-	yes	-
					12	692.802	2	0	35.19	0.0005	TQMVDEEIMEK	2 Oxidation (M)	0.00200000200.0	Beta-lactoglobulin 1	Equus	0.98	yes	Passed Pearson score threshold of >=0.6 (PSM with oxidation)
					13	693.293	2	0	47.94	6.8e-05	TQMVDEEIMEK	Deamidated (NQ); 2 Oxidation (M)	0.01200000200.0	Beta-lactoglobulin 1	Equus	-	yes	-
					14	560.323	3	0	33.09	0.0057	LRPTPEDNLEIILR	NA	NA	Beta-lactoglobulin 1	Equus	0.68	no	Failed Pearson score threshold of >=0.7 (PSM without oxidation)
					15	563.26	3	1	41.12	0.00014	TQMVDEEIMEKFR	2 Oxidation (M)	0.0020000020000.0	Beta-lactoglobulin 1	Equus	-	yes	-
					16	874.945	2	0	56.68	4.8e-06	NAATPGQSLVCQYLAR	NA	NA	Beta-lactoglobulin 1	Equus	-	yes	-
					17	625.04	3	1	23.97	0.0056	ALQPLPGRVQIVPDLTR	NA	NA	Beta-lactoglobulin 1	Equus	0.99	yes	Passed Pearson score threshold of >=0.7 (PSM without oxidation)
					18	625.367	3	1	26.63	0.0032	ALQPLPGRVQIVPDLTR	Deamidated (NQ)	0.00000000010000000.0	Beta-lactoglobulin 1	Equus	0.96	yes	Passed Pearson score threshold of >=0.7 (PSM without oxidation)
					19	634.356	2	0	57.24	9.2e-05	YLGYLEQLLR	NA	NA	Alpha-S1-casein	Bovidae	-	yes	-
					20	547.961	3	1	40.39	0.0013	FFVAPFPEVFGKEK	NA	NA	Alpha-S1-casein	Bovinae	-	yes	-
147	Bilsk	Cemetery B	3.21	0.98	-	-	-	-	-	-	-	-	-	-	-	-	yes	-
151-152	Bilsk	Marchenki 8th Field	3.76	1.16	1	634.356	2	0	56.29	0.00015	YLGYLEQLLR	NA	NA	Alpha-S1-casein	Bovidae	-	yes	-
					2	692.87	2	0	45.94	0.00021	FFVAPFPEVFGK	NA	NA	Alpha-S1-casein	Bovinae	-	yes	-
158	Bilsk	Tsarina	0.88	0.22	-	-	-	-	-	-	-	-	-	-	-	-	yes	-
181-182	Bilsk	Marchenki 9th Field	2.1	0.7	1	545.93	3	1	41.33	0.00013	TPEVDDEALEKFDK	NA	NA	Beta-lactoglobulin	Bovinae/Ovis	-	yes	-
					2	545.93	3	1	26.03	0.0036	TPEVDDEALEKFDK	NA	NA	Beta-lactoglobulin	Bovinae/Ovis	0.93	yes	Passed Pearson score threshold of >=0.7 (PSM without oxidation)
					3	858.41	2	0	83.46	2e-08	LSFNPTQLEEQCHI	NA	NA	Beta-lactoglobulin	Bovinae	-	yes	-
					4	771.757	3	0	47.61	7.2e-05	VYVEELKPTPEGDLEILLQK	NA	NA	Beta-lactoglobulin	Pecora	-	yes	-
					5	634.355	2	0	51.11	0.00025	YLGYLEQLLR	NA	NA	Alpha-S1-casein	Bovidae	-	yes	-
					6	692.87	2	0	23.72	0.006	FFVAPFPEVFGK	NA	NA	Alpha-S1-casein	Bovinae	0.92	yes	Passed Pearson score threshold of >=0.7 (PSM without oxidation)
					7	547.96	3	1	42.97	0.00087	FFVAPFPEVFGKEK	NA	NA	Alpha-S1-casein	Bovinae	-	yes	-
185-186	Mamai-Gora	-	2.32	0.83	-	-	-	-	-	-	-	-	-	-	-	-	yes	-
192	Mamai-Gora	-	0.76	0.23	1	475.273	2	0	32.95	0.0076	LIVTQTMK	Oxidation (M)	0.00000020.0	Beta-lactoglobulin	Bovinae	0.67	yes	Passed Pearson score threshold of >=0.6 (PSM with oxidation)
					2	545.929	3	1	47.33	3.6e-05	TPEVDDEALEKFDK	NA	NA	Beta-lactoglobulin	Bovinae/Ovis	-	yes	-
200	Mamai-Gora	-	2.7	1.03	-	-	-	-	-	-	-	-	-	-	-	-	yes	-
203	Mamai-Gora	-	0	0	1	475.273	2	0	45.89	0.003	LIVTQTMK	Oxidation (M)	0.00000020.0	Beta-lactoglobulin	Bovinae	-	yes	-
					2	597.342	2	1	36.58	0.00037	VLVLDTDYKK	NA	NA	Beta-lactoglobulin	Pecora	0.61	no	Failed Pearson score threshold of >=0.7 (PSM without oxidation)
					3	398.564	3	1	38.75	0.00028	VLVLDTDYKK	NA	NA	Beta-lactoglobulin	Pecora	0.72	yes	Passed Pearson score threshold of >=0.7 (PSM without oxidation)
					4	818.391	2	1	27.97	0.0024	TPEVDDEALEKFDK	NA	NA	Beta-lactoglobulin	Bovinae/Ovis	0.92	yes	Passed Pearson score threshold of >=0.7 (PSM without oxidation)
					5	545.93	3	1	60.82	2e-06	TPEVDDEALEKFDK	NA	NA	Beta-lactoglobulin	Bovinae/Ovis	-	yes	-
					6	858.409	2	0	72.97	1.4e-07	LSFNPTQLEEQCHI	NA	NA	Beta-lactoglobulin	Bovinae	-	yes	-
					7	634.356	2	0	54.63	0.00012	YLGYLEQLLR	NA	NA	Alpha-S1-casein	Bovidae	-	yes	-
					8	692.871	2	0	30.03	0.0015	FFVAPFPEVFGK	NA	NA	Alpha-S1-casein	Bovinae	0.99	yes	Passed Pearson score threshold of >=0.7 (PSM without oxidation)
					9	587.32	3	0	54.16	5.9e-05	HQGLPQEVLNENLLR	NA	NA	Alpha-S1-casein	Pecora	-	yes	-
					10	880.477	2	0	41.51	0.00013	HQGLPQEVLNENLLR	NA	NA	Alpha-S1-casein	Pecora	-	yes	-
					11	509.806	2	0	44.17	0.00023	TPLPLAGPPR	NA	NA	Butyrophilin subfamily 1 member A1	unspecific (Mammalia)	-	yes	-
					12	850.838	2	0	25.67	0.0039	EGQEQEGEEMAEYR	Oxidation (M)	0.00000000020000.0	Butyrophilin subfamily 1 member A1	Bovinae	0.67	yes	Passed Pearson score threshold of >=0.6 (PSM with oxidation)
					13	598.343	2	0	37.61	0.001	NAVPITPTLNR	NA	NA	Alpha-S2-casein	Bovinae	1	no	requirement of >= 2 PSM per protein not fulfilled
					14	416.558	3	2	32.26	0.0063	TKLTEEEKNR	NA	NA	Alpha-S2-casein	Pecora	-0.57	no	Failed Pearson score threshold of >=0.7 (PSM without oxidation)
220-221	Mamai-Gora	-	1.68	0.62	1	597.342	2	1	40.02	0.00041	VLVLDTDYKK	NA	NA	Beta-lactoglobulin	Pecora	-	yes	-
					2	398.564	3	1	21.82	0.009	VLVLDTDYKK	NA	NA	Beta-lactoglobulin	Pecora	0.61	no	Failed Pearson score threshold of >=0.7 (PSM without oxidation)
					3	629.83	2	1	57.27	0.00011	TPEVDKEALEK	NA	NA	Beta-lactoglobulin	Capra	-	yes	-
					4	420.223	3	1	37.64	0.0013	TPEVDKEALEK	NA	NA	Beta-lactoglobulin	Capra	0.96	yes	Passed Pearson score threshold of >=0.7 (PSM without oxidation)
					5	412.965	4	2	25.23	0.0079	TPEVDKEALEKFDK	NA	NA	Beta-lactoglobulin	Capra	0.95	yes	Passed Pearson score threshold of >=0.7 (PSM without oxidation)
					6	550.285	3	2	46.96	0.00013	TPEVDKEALEKFDK	NA	NA	Beta-lactoglobulin	Capra	-	yes	-
					7	771.76	3	0	23.81	0.0058	VYVEELKPTPEGNLEILLQK	Deamidated (NQ)	0.00000000000010000000.0	Beta-lactoglobulin	Bovidae	0.96	yes	Passed Pearson score threshold of >=0.7 (PSM without oxidation)
					8	818.391	2	1	50.39	1.9e-05	TPEVDDEALEKFDK	NA	NA	Beta-lactoglobulin	Bovinae/Ovis	-	yes	-
					9	545.93	3	1	46.69	4.2e-05	TPEVDDEALEKFDK	NA	NA	Beta-lactoglobulin	Bovinae/Ovis	-	yes	-
					10	634.355	2	0	42.66	0.00087	YLGYLEQLLR	NA	NA	Alpha-S1-casein	Bovidae	-	yes	-
					11	692.869	2	0	34.92	0.0029	FFVAPFPEVFGK	NA	NA	Alpha-S1-casein	Bovinae	1	yes	-
